# Supplementary material for: Genomic Characterization of Haemophilus parasuis SH0165, a Highly Virulent Strain of Serovar 5 Prevalent in China
Source: PLoS One. 2011 May 17;6(5):e19631. doi: 10.1371/journal.pone.0019631 (PMC3096633; doi:10.1371/journal.pone.0019631)
Supplement: Table S1 — Genes encoding enzymes involved in central metabolism of H. parasuis SH0165 and orthologs present in genomes of five representative species within Pasteurellaceae . (XLS) [file pone.0019631.s001.xls]

## Sheet: Table S1
Table S1. Genes encoding enzymes involved in central metabolism of H. parasuis SH0165 and orthologs present in genomes of five representative species within Pasteurellaceae.
H. parasuis	Name	Function	H. somnus	H. influenzae	H. ducreyi	A. pleuropneumoniae	P. multocida
Glycolysis
HAPS_0001	gapA	glyceraldehyde-3-phosphate dehydrogenase	HS_1466	HI_0001	HD_1291	APJL_0460	PM0924
HAPS_0717	pckA	phosphoenolpyruvate carboxykinase	HS_1628	HI_0809	HD_1331	APJL_0805	PM1542
HAPS_0971	gpmA	2,3-bisphosphoglycerate-dependent phosphoglycerate mutase	HS_1445	HI_0757	HD_1659	APJL_0840	PM1506
HAPS_1175	pgi	glucose-6-phosphate isomerase	HS_0938	HI_1576	HD_0418	APJL_1156	PM0416
HAPS_1200	fbp	fructose-1,6-bisphosphatase	HS_1248	HI_1645	HD_0702	APJL_1420	PM0930
HAPS_1688	rbsK2	fructokinase	-	-	-	APJL_2085	PM1849
HAPS_1747	tpiA	triosephosphate isomerase	HS_1591	HI_0678	HD_0762	APJL_1972	PM1311
HAPS_2131	pgk	phosphoglycerate kinase	HS_0207	HI_0525	HD_0865	APJL_1262	PM1860
HAPS_2132	fba	fructose bisphosphate aldolase	HS_0206	HI_0524	HD_0864	APJL_1261	PM1861
HAPS_2182	pykA	pyruvate kinase	HS_1086	HI_1573	HD_0446	APJL_0188	PM0653
HAPS_2188	pfkA	6-phosphofructokinase I	HS_0485	HI_0982	HD_0465	APJL_1143	PM0069
HAPS_2235	eno	phosphopyruvate hydratase/enolase	HS_0561	HI_0932	HD_0477	APJL_1132	PM1871
TCA cycle
HAPS_0005	frdA	fumarate reductase (anaerobic) catalytic and NAD/flavoprotein subunit	HS_1277	HI_0835	HD_0030	APJL_1556	PM0201
HAPS_0006	frdB	fumarate reductase (anaerobic), Fe-S subunit	HS_1278	HI_0834	HD_0032	APJL_1555	PM0200
HAPS_0007	frdC	fumarate reductase (anaerobic), membrane anchor subunit C	HS_1279	-	-	-	PM0199
HAPS_0008	frdD	fumarate reductase (anaerobic), membrane anchor subunit D	-	HI_0832	-	-	-
HAPS_0357	ppc	phosphoenolpyruvate carboxylase	HS_0994	HI_1636	-	APJL_0355	PM0546
HAPS_0653	sucA	alpha-ketoglutarate decarboxylase	HS_0959	HI_1662	HD_1336	APJL_0482	PM0277
HAPS_0655	sucB	dihydrolipoyllysine-residue succinyltransferase component of 2-oxoglutarate dehydrogenase complex (E2)	HS_0958	HI_1661	HD_1334	APJL_0481	PM0278
HAPS_0656	sucC	succinyl-CoA synthetase subunit beta	HS_0957	HI_1196	-	APJL_0479	PM0280
HAPS_0657	sucD	succinyl-CoA synthetase alpha chain	HS_0956	HI_1197	-	APJL_0478	PM0281
HAPS_0981	mdh	malate dehydrogenase	HS_1055	HI_1210	HD_0264	APJL_1309	PM0550
HAPS_1602	fumC	fumarate hydratase	HS_1102	HI_1398	HD_1986	APJL_1792	PM0823
HAPS_2176	sfcA	malic enzyme	HS_0465	HI_1245	-	-	PM0002
HAPS_2276	icd	isocitrate dehydrogenase (NADP(+))	-	-	-	-	PM1606
HAPS_2277	acnB	bifunctional aconitate hydratase 2/2-methylisocitrate dehydratase	HS_1270	-	-	-	PM0204
HAPS_2278	gltA	type II citrate synthase	HS_0960	-	-	-	PM0276
Pentose phosphate pathway
HAPS_0833	gnd	6-phosphogluconate dehydrogenase	HS_1654	HI_0553	HD_0833	APJL_1319	PM1554
HAPS_0837	devB	6-phosphogluconolactonase	HS_1652	HI_0556	HD_0836	APJL_1323	PM1550
HAPS_0838	zwf	glucose-6-phosphate 1-dehydrogenase	HS_1651	HI_0558	HD_0838	APJL_1324	PM1549
HAPS_0975	tktA	transketolase	HS_0551	HI_1023	HD_1723	APJL_1003	PM1638
HAPS_1036	talB	transaldolase B	HS_0204	HI_1125	HD_0310	APJL_0062	PM1602
HAPS_1044	rpiA	ribose-5-phosphate isomerase A	HS_0123	HI_0464	HD_0199	APJL_1475	PM1670
HAPS_1221	deoC	deoxyribose-phosphate aldolase	-	-	HD_0888	APJL_1033	-
HAPS_1633	rbsK1	ribokinase	HS_0225	HI_0505	-	APJL_1704	PM0152
HAPS_1788	gntK	gluconate kinase	HS_0379	-	-	APJL_1697	PM0792
HAPS_1800	rpe	ribulose-phosphate 3-epimerase	HS_0175	HI_0566	HD_1929	APJL_1856	PM1619
HAPS_2039	prsA	ribose-phosphate pyrophosphokinase	HS_0996	HI_1609	HD_1627	APJL_0778	PM0244
Fermentation
HAPS_0155	pflB	pyruvate-formate lyase	HS_1136	HI_0180	HD_0990	APJL_1054	PM0075
HAPS_0156	pflA	pyruvate formate lyase-activating enzyme 1	HS_1147	HI_0179	HD_0989	APJL_1053	PM0077
HAPS_1659	-	NADP-dependent dehydrogenase	-	HI_1430	-	APJL_0495	PM0579
HAPS_1875	dld	D-lactate dehydrogenase	HS_0784	HI_1649	-	APJL_0685	-
HAPS_2117	ldhA	D-lactate dehydrogenase	-	HI_0085	-	-	-
Pyruvate dehydrogenase
HAPS_0490	lpdA	dihydrolipoamide dehydrogenase	HS_1093	HI_1231	HD_1623	APJL_0774	PM0893
HAPS_0491	aceF	dihydrolipoamide acetyltransferase	HS_1094	HI_1232	HD_1624	APJL_0775	PM0894
HAPS_0492	aceE	pyruvate dehydrogenase subunit E1	HS_1095	HI_1233	HD_1625	APJL_0776	PM0895
ATP-proton motive force interconversion
HAPS_1619	atpI	ATP synthase subunit I/H(+)-transporting two-sector ATPase, F(0) subunit I	-	-	HD_0003	-	-
HAPS_1620	atpB	ATP synthase subunit A/H(+)-transporting two-sector ATPase, F(0) subunit A	HS_1702	HI_0485	HD_0004	APJL_1685	PM1488
HAPS_1621	atpE	ATP synthase subunit C/H(+)-transporting two-sector ATPase, F(0) subunit C	HS_1701	HI_0484	HD_0005	APJL_1684	PM1489
HAPS_1622	atpF	ATP synthase subunit B/H(+)-transporting two-sector ATPase, F(1) beta subunit	HS_1700	HI_0483	HD_0006	APJL_1683	PM1490
HAPS_1623	atpH	ATP synthase subunit delta/H(+)-transporting two-sector ATPase, F(1) delta subunit	HS_1699	HI_0482	HD_0007	APJL_1682	PM1491
HAPS_1624	atpA	ATP synthase subunit alpha/H(+)-transporting two-sector ATPase, (F1) alpha subunit	HS_1698	HI_0481	HD_0008	APJL_1681	PM1492
HAPS_1625	atpG	ATP synthase subunit gamma/H(+)-transporting two-sector ATPase, (F1) gamma subunit	HS_1697	HI_0480	HD_0009	APJL_1680	PM1493
HAPS_1626	atpD	ATP synthase subunit beta/H(+)-transporting two-sector ATPase, F(1) beta subunit	HS_1696	HI_0479	HD_0010	APJL_1679	PM1494
HAPS_1627	atpC	ATP synthase subunit epsilon/H(+)-transporting two-sector ATPase, F(1) epsilon subunit	HS_1695	HI_0478	HD_0011	APJL_1678	PM1495
Electron transport
HAPS_0055	iscA	iron-binding protein, HesB family iron-sulfur (Fe-S) cluster formation protein	HS_0283	HI_0376	HD_1084	APJL_0939	PM0320
HAPS_0060	fdx	ferredoxin, 2Fe-2S type, ISC system	HS_0286	HI_0372	HD_1088	APJL_0934	PM0323
HAPS_0061	iscX	FeS assembly protein IscX	-	HI_0371	HD_1089	APJL_0933	-
HAPS_0067	cydA	cytochrome D ubiquinol oxidase, subunit I	HS_0256	HI_1076	HD_1782	APJL_0308	PM0974
HAPS_0068	cydB	cytochrome D ubiquinol oxidase, subunit II	HS_0257	HI_1075	HD_1781	APJL_0309	PM0973
HAPS_0283	fdhD	formate dehydrogenase accessory protein	-	HI_0005	HD_1113	APJL_0903	PM0410
HAPS_0284	fdxG_2	transcriptional formate dehydrogenase alpha major subunit/formate dehydrogenase, nitrate-inducible, major subunit	-	-	-	APJL_0904	PM0409
HAPS_0285	fdxG_1	transcriptional formate dehydrogenase alpha major subunit/formate dehydrogenase, nitrate-inducible, major subunit	-	-	-	APJL_0905	PM0408
HAPS_0286	fdxH	formate dehydrogenase iron-sulfur subunit, beta subunit/Fe-S-cluster-containing hydrogenase components 1	-	HI_0007	-	APJL_0906	PM0407
HAPS_0287	fdxI	formate dehydrogenase cytochrome B556 subunit, gamma subunit	-	HI_0008	HD_1111	APJL_0907	PM0406
HAPS_0529	ccdA	cytochrome c-type biogenesis protein ccdA	-	HI_1454	-	-	-
HAPS_0530	msrA	bifunctional methionine sulfoxide reductase msrA/msrB	-	HI_1455	-	-	-
HAPS_0670	fdhE	formate dehydrogenase accessory protein FdhE	-	HI_0009	HD_1110	APJL_0908	PM0405
HAPS_0672	ycbX	predicted 2Fe-2S cluster-containing protein	-	-	-	APJL_0811	-
HAPS_0679	-	iron-sulfur cluster binding reductase	HS_0710	-	HD_1220	APJL_0472	PM1854
HAPS_0699	sdhA	succinate dehydrogenase/fumarate reductase, flavoprotein subunit	HS_1275	-	-	APJL_0863	-
HAPS_0848	acpD	azoreductase/NAD(P)H dehydrogenase (quinone)	-	-	-	-	-
HAPS_0947	arsC	arsenate reductase	HS_0577	HI_0103	HD_0643	APJL_1918	PM1023
HAPS_0983	trxB	thioredoxin reductase	HS_1148	HI_1158	HD_0333	APJL_0084	PM0573
HAPS_1079	nqrA	Na(+)-translocating NADH-quinone reductase subunit A	HS_1693	HI_0164	HD_0379	APJL_0151	PM1328
HAPS_1080	nqrB	Na(+)-translocating NADH-quinone reductase subunit B	HS_1692	HI_0166	HD_0380	APJL_0152	PM1329
HAPS_1081	nqrC	Na(+)-translocating NADH-quinone reductase subunit C	HS_1691	HI_0167	HD_0381	APJL_0153	PM1330
HAPS_1082	nqrD	Na(+)-translocating NADH-quinone reductase subunit D	HS_1690	HI_0168	HD_0382	APJL_0154	PM1331
HAPS_1083	nqrE	Na(+)-translocating NADH-quinone reductase subunit E	HS_1689	HI_0170	HD_0383	APJL_0155	PM1332
HAPS_1084	nqrF	Na(+)-translocating NADH-quinone reductase subunit F	HS_1688	HI_0171	HD_0384	APJL_0156	PM1333
HAPS_1088	nrfA	cytochrome c nitrite reductase	-	HI_1069	HD_0344	APJL_0100	PM0023
HAPS_1089	nrfB	cytochrome c-type protein NrfB	-	HI_1068	HD_0347	APJL_0101	-
HAPS_1090	nrfC	nitrate reductase	-	HI_1067	HD_0349	APJL_0102	PM0025
HAPS_1091	nrfD	nitrate reductase, transmembrane protein	-	HI_1066	HD_0350	APJL_0103	PM0026
HAPS_1123	nfrE	cytochrome c-type biogenesis protein	-	HI_0936	HD_0615	APJL_1070	PM0027
HAPS_1124	dsbE	thiol:disulfide interchange protein DsbE	-	-	HD_0616	APJL_1069	-
HAPS_1125	ccmH	cytochrome c-type biogenesis protein ccmH precursor	-	-	-	APJL_1068	PM0029
HAPS_1126	nrfG	formate-dependent nitrite reductase complex NrfG subunit, cytochrome c biogenesis factor	-	-	-	APJL_1067	-
HAPS_1209	ccmH_1	cytochrome C-type biogenesis protein	HS_0400	-	-	APJL_1541	PM0012
HAPS_1210	ccmH_2	cytochrome C-type biogenesis protein, TPR repeat-containing protein	HS_0401	-	-	APJL_1542	PM0013
HAPS_1322	ppa	inorganic pyrophosphatase	HS_1513	-	HD_0169	APJL_1943	PM1191
HAPS_1383	gor	glutathione reductase	HS_1106	HI_0161	HD_0354	APJL_1255	PM1235
HAPS_1509	mioC	flavodoxin	HS_1706	HI_0669	HD_1996	APJL_1591	PM1484
HAPS_1666	ndh	NADH dehydrogenase	-	HI_0747	HD_0874	APJL_1282	-
HAPS_1669	rnfE	electron transport complex protein RnfE/SoxR-reducing system protein RsxE	HS_1064	HI_1688	HD_0403	APJL_0172	PM0382
HAPS_1671	rnfG	electron transport complex protein RnfG/NADH:ubiquinone oxidoreductase, subunit RnfG	HS_1063	HI_1687	HD_0401	APJL_0171	PM0383
HAPS_1672	rnfD	electron transport complex protein RnfD/NADH:ubiquinone oxidoreductase, subunit RnfD	HS_1062	HI_1686	HD_0400	APJL_0170	PM0384
HAPS_1674	rnfC	electron transport complex protein RnfC/NADH:ubiquinone oxidoreductase, subunit RnfC	HS_1061	-	HD_0398	APJL_0168	-
HAPS_1675	rnfB	electron transport complex protein RnfB/NADH:ubiquinone oxidoreductase, subunit RnfB	HS_1060	HI_1684	HD_0397	APJL_0167	PM0386
HAPS_1676	rnfA	electron transport complex, RnfABCDGE type, A subunit/NADH:ubiquinone oxidoreductase, subunit RnfA	HS_1059	HI_1683	HD_0396	APJL_0166	PM0387
HAPS_1790	napC	nitrate/TMAO reductase, membrane-bound tetraheme cytochrome c subunit	HS_1504	HI_0348	HD_0079	APJL_1457	PM1598
HAPS_1791	napB	diheme cytochrome c550/periplasmic nitrate reductase, small subunit, cytochrome C550, in complex with NapA	HS_1505	HI_0347	HD_0078	APJL_1458	PM1597
HAPS_1792	napH	quinol dehydrogenase membrane component, NapH/MauN family ferredoxin-type protein	HS_1506	HI_0346	HD_0077	APJL_1459	PM1596
HAPS_1793	napG	quinol dehydrogenase periplasmic component	HS_1507	HI_0345	HD_0076	APJL_1460	PM1595
HAPS_1794	napA	nitrate reductase/anaerobic dehydrogenase, typically selenocysteine-containing	HS_1508	-	HD_0074	APJL_1461	PM1594
HAPS_1795	napD	periplasmic nitrate reductase subunit NapD	-	-	HD_0073	APJL_1462	-
HAPS_1796	napF	ferredoxin-type protein NapF	-	-	HD_0072	APJL_1463	PM1592
HAPS_1836	msrA	putative methionine sulfoxide reductase A	-	-	-	APJL_0788	-
HAPS_1975	fdx	4Fe-4S ferredoxin iron-sulfur binding domain-containing protein	HS_0208	HI_0527	HD_0304	APJL_0058	PM1858
HAPS_2210	ccmF	cytochrome c-type biogenesis protein CcmF	HS_0398	HI_1094	HD_0792	APJL_1385	PM0010
HAPS_2211	ccmE	cytochrome c-type biogenesis protein CcmE	HS_0397	HI_1093	HD_0791	APJL_1386	PM0009
HAPS_2212	pntB	NAD(P) transhydrogenase beta subunit	HS_0233	HI_1363	HD_1662	APJL_0849	PM0752
HAPS_2213	pntA	NAD(P) transhydrogenase subunit alpha	HS_0232	HI_1362	HD_1663	APJL_0850	PM0753
HAPS_2155	cybC	soluble cytochrome b562	-	-	-	APJL_1148	-
HAPS_2259	fldA	flavodoxin	HS_1210	HI_0191	HD_0366	APJL_1232	PM0353
HAPS_2294	trxA	thioredoxin	HS_1344	HI_0084	HD_1810	APJL_1094	PM0994
Other of central intermediary metebolism
HAPS_0108	suhB	inositol-1-monophosphatase (IMPase), putative mRNA turnover protein	HS_0278	HI_0937	HD_0440	APJL_0207	PM0315
HAPS_0265	frxA	NAD(P)H-flavin oxidoreductase	-	-	-	-	PM1832
HAPS_0392	ackA	acetate kinase	HS_0803	HI_1204	HD_1456	APJL_0636	PM0704
HAPS_0393	pta	phosphate acetyltransferase	HS_0802	HI_1203	HD_1457	APJL_0635	PM0705
HAPS_0500	metK	S-adenosylmethionine synthetase	HS_1623	HI_1172	HD_0569	APJL_1096	PM1027
HAPS_0664	selD	selenophosphate synthase	-	HI_0200	HD_0577	APJL_0343	PM0790
HAPS_0755	hprA	glycerate dehydrogenase	HS_0945	HI_1556	-	APJL_2090	PM0559
HAPS_1013	nagZ	beta-hexosaminidase	HS_1132	HI_0959	HD_0542	APJL_1130	PM0071
HAPS_1057	glpK	glycerol kinase	-	HI_0691	-	APJL_0393	PM1446
HAPS_1258	alaT	aminotransferase AlaT	HS_0619	HI_0286	-	APJL_1061	PM0052
HAPS_1262	gloB	putative hydroxyacylglutathione hydrolase	-	HI_1274	HD_1197	APJL_0439	-
HAPS_1367	pspE	rhodanese-related sulfur transferase	-	-	-	APJL_0079	-
HAPS_1513	gpsA	NAD(P)H-dependent glycerol-3-phosphate dehydrogenase	HS_0155	HI_0605	HD_0660	APJL_1536	PM1431
HAPS_1679	pdxY	pyridoxamine kinase	HS_0933	HI_0405	-	APJL_1510	PM0290
HAPS_2137	ordL	oxidoreductase OrdL	-	HI_0499	-	-	PM1383
HAPS_2170	glo1	lactoylglutathione lyase	HS_0502	HI_0323	HD_0610	APJL_0182	PM0987
